# Supplementary material for: Detection of Mercury Ion with High Sensitivity and Selectivity Using a DNA/Graphene Oxide Hybrid Immobilized on Glass Slides
Source: Biosensors (Basel). 2021 Aug 27;11(9):300. doi: 10.3390/bios11090300 (PMC8471904; doi:10.3390/bios11090300)
Supplement: Supplementary file 1 [file biosensors-11-00300-s001.zip]

Archive with 1 entries (1 files):
- biosensors-1339664-SI.pdf
